# Supplementary material for: Transient-axial-chirality controlled asymmetric rhodium-carbene C(sp2)-H functionalization for the synthesis of chiral fluorenes
Source: Nat Commun. 2020 May 12;11:2363. doi: 10.1038/s41467-020-16098-8 (PMC7217916; doi:10.1038/s41467-020-16098-8)
Supplement: Supplementary file 4 — Supplementary Data 1 [file 41467_2020_16098_MOESM4_ESM.zip]

Archive with 1 entries (1 files):
- 228470_2_data_set_4528927_q8906k.doc
